# Supplementary material for: An Aquaporin Gene (KoPIP2;1) Isolated from Mangrove Plant Kandelia obovata Had Enhanced Cold Tolerance of Transgenic Arabidopsis thaliana
Source: Bioengineering (Basel). 2023 Jul 24;10(7):878. doi: 10.3390/bioengineering10070878 (PMC10376877; doi:10.3390/bioengineering10070878)
Supplement: Supplementary file 1 [file bioengineering-10-00878-s001.zip]

Archive with 1 entries (1 files):
- bioengineering-2496218-supplementary.pdf
